# Supplementary material for: Comparative study of Cd uptake and tolerance of two Italian ryegrass (Lolium multiflorum) cultivars
Source: PeerJ. 2017 Oct 2;5:e3621. doi: 10.7717/peerj.3621 (PMC5628607; doi:10.7717/peerj.3621)
Supplement: Supplemental Information 1 — Raw data applied for analyses of biomass, Tls root/shoot ratio for Table 1. [file peerj-05-3621-s001.xls]

## Sheet: plant biomass
	treatment No.	cultivar	treatment	root dry eight (g/plant)	AV(g/plant)	MSE	root dry weight (mg/plant)	shoot dry eight (g/plant)	AV(mg/plant)	MSE	shoot dry eight (mg/plant)
Replication	1	IdyII	CK	0.0182833	0.0225056	0.00276769	18.2833	0.103333	0.123978	0.0104001	103.333
	1	IdyII	CK	0.0215167			21.5167	0.1321			132.1
	1	IdyII	CK	0.0277167			27.7167	0.1365			136.5
Replication	2	IdyII	Cd5	0.0188667	0.0225986	0.00193729	18.8667	0.1398	0.120186	0.0120421	139.8
	2	IdyII	Cd5	0.0253667			25.3667	0.122483			122.483
	2	IdyII	Cd5	0.0235625			23.5625	0.098275			98.275
Replication	3	IdyII	Cd10	0.0238333	0.0215167	0.00233335	23.8333	0.122867	0.113922	0.0142767	122.867
	3	IdyII	Cd10	0.01685			16.85	0.0859667			85.9667
	3	IdyII	Cd10	0.0238667			23.8667	0.132933			132.933
Replication	4	IdyII	Cd25	0.0197	0.0175444	0.00108872	19.7	0.0785	0.103167	0.0126283	78.5
	4	IdyII	Cd25	0.0162			16.2	0.1202			120.2
	4	IdyII	Cd25	0.0167333			16.7333	0.1108			110.8
Replication	5	IdyII	Cd50	0.0163667	0.0133	0.00156988	16.3667	0.0971	0.0804833	0.00841454	97.1
	5	IdyII	Cd50	0.01235			12.35	0.0744833			74.4833
	5	IdyII	Cd50	0.0111833			11.1833	0.0698667			69.8667
Replication	6	IdyII	Cd100	0.01	0.00926111	0.000990433	10	0.0683833	0.0780778	0.00786368	68.3833
	6	IdyII	Cd100	0.0104833			10.4833	0.09365			93.65
	6	IdyII	Cd100	0.0073			7.3	0.0722			72.2
Replication	7	Harukaze	CK	0.0146	0.0152917	0.000993136	14.6	0.084	0.084	0.00505181	84
	7	Harukaze	CK	0.014025			14.025	0.09275			92.75
	7	Harukaze	CK	0.01725			17.25	0.07525			75.25
Replication	8	Harukaze	Cd5	0.0138333	0.0146444	0.000761658	13.8333	0.0683	0.0679944	0.00292442	68.3
	8	Harukaze	Cd5	0.0139333			13.9333	0.0627833			62.7833
	8	Harukaze	Cd5	0.0161667			16.1667	0.0729			72.9
Replication	9	Harukaze	Cd10	0.0105	0.0122583	0.000903735	10.5	0.0573167	0.0633556	0.00364128	57.3167
	9	Harukaze	Cd10	0.0135			13.5	0.06285			62.85
	9	Harukaze	Cd10	0.012775			12.775	0.0699			69.9
Replication	10	Harukaze	Cd25	0.00833333	0.00969444	0.000701079	8.33333	0.0491	0.0550611	0.00373837	49.1
	10	Harukaze	Cd25	0.0100833			10.0833	0.06195			61.95
	10	Harukaze	Cd25	0.0106667			10.6667	0.0541333			54.1333
Replication	11	Harukaze	Cd50	0.0045	0.00545833	0.000578852	4.5	0.02925	0.0352	0.00362089	29.25
	11	Harukaze	Cd50	0.0065			6.5	0.0346			34.6
	11	Harukaze	Cd50	0.005375			5.375	0.04175			41.75
Replication	12	Harukaze	Cd100	0.00299	0.00322	0.000125033	2.99	0.0284125	0.02955	0.00143463	28.4125
	12	Harukaze	Cd100	0.00325			3.25	0.0324			32.4
	12	Harukaze	Cd100	0.00342			3.42	0.0278375			27.8375
			AV average value
			Ck,Cd concentration 0 µM
			Cd5,Cd concentration 5µM
			Cd10,Cd concentration 10µM
			Cd25,Cd concentration 25µM
			Cd50,Cd concentration 5µM
			Cd100,Cd concentration 100µM
			TI,tolerance index

## Sheet: Tl
	treatment No.	cultivar	treatment	root dry eight (g/plant)	AV(g/plant)	MSE	root dry weight (mg/plant)	CK (AV)	TI(root)	AV (mg/plant)	MSE	shoot dry eight (g/plant)	AV(mg/plant)	MSE	shoot dry eight (mg/plant)	CK(AV)	TI(shoot）	AV(Tl)	MSE
Replication	1	IdyII	CK	0.0182833	0.0225056	0.00276769	18.2833	0.0225056	0.812392	1	0.122978	0.103333	0.123978	0.0104001	103.333	0.123978	0.833483	1	0.0838866
	1	IdyII	CK	0.0215167			21.5167	0.0225056	0.95606			0.1321			132.1	0.123978	1.06551
	1	IdyII	CK	0.0277167			27.7167	0.0225056	1.23155			0.1365			136.5	0.123978	1.101
Replication	2	IdyII	Cd5	0.0188667	0.0225986	0.00193729	18.8667	0.0225056	0.838312	1.00413	0.0860807	0.1398	0.120186	0.0120421	139.8	0.123978	1.12762	0.969417	0.0971314
	2	IdyII	Cd5	0.0253667			25.3667	0.0225056	1.12713			0.122483			122.483	0.123978	0.987946
	2	IdyII	Cd5	0.0235625			23.5625	0.0225056	1.04696			0.098275			98.275	0.123978	0.792682
Replication	3	IdyII	Cd10	0.0238333	0.0215167	0.00233335	23.8333	0.0225056	1.059	0.95606	0.103679	0.122867	0.113922	0.0142767	122.867	0.123978	0.991038	0.918892	0.115155
	3	IdyII	Cd10	0.01685			16.85	0.0225056	0.748704			0.0859667			85.9667	0.123978	0.693404
	3	IdyII	Cd10	0.0238667			23.8667	0.0225056	1.06048			0.132933			132.933	0.123978	1.07224
Replication	4	IdyII	Cd25	0.0197	0.0175444	0.00108872	19.7	0.0225056	0.875339	0.779561	0.0483756	0.0785	0.103167	0.0126283	78.5	0.123978	0.633178	0.832138	0.10186
	4	IdyII	Cd25	0.0162			16.2	0.0225056	0.719822			0.1202			120.2	0.123978	0.969529
	4	IdyII	Cd25	0.0167333			16.7333	0.0225056	0.74352			0.1108			110.8	0.123978	0.893709
Replication	5	IdyII	Cd50	0.0163667	0.0133	0.00156988	16.3667	0.0225056	0.727228	0.590965	0.0697554	0.0971	0.0804833	0.00841454	97.1	0.123978	0.783205	0.649175	0.0678714
	5	IdyII	Cd50	0.01235			12.35	0.0225056	0.548753			0.0744833			74.4833	0.123978	0.60078
	5	IdyII	Cd50	0.0111833			11.1833	0.0225056	0.496914			0.0698667			69.8667	0.123978	0.563542
Replication	6	IdyII	Cd100	0.01	0.00926111	0.000990433	10	0.0225056	0.444335	0.411503	0.0440084	0.0683833	0.0780778	0.00786368	68.3833	0.123978	0.551577	0.629772	0.0634281
	6	IdyII	Cd100	0.0104833			10.4833	0.0225056	0.465811			0.09365			93.65	0.123978	0.755377
	6	IdyII	Cd100	0.0073			7.3	0.0225056	0.324364			0.0722			72.2	0.123978	0.582362
Replication	7	Harukaze	CK	0.0146	0.0152917	0.000993136	14.6	0.0152917	0.954768	1	0.0649462	0.084	0.084	0.00505181	84	0.084	1	1	0.0601407
	7	Harukaze	CK	0.014025			14.025	0.0152917	0.917166			0.09275			92.75	0.084	1.10417
	7	Harukaze	CK	0.01725			17.25	0.0152917	1.12807			0.07525			75.25	0.084	0.895833
Replication	8	Harukaze	Cd5	0.0138333	0.0146444	0.000761658	13.8333	0.0152917	0.904632	0.957675	0.0498087	0.0683	0.0679944	0.00292442	68.3	0.084	0.813095	0.809458	0.0348146
	8	Harukaze	Cd5	0.0139333			13.9333	0.0152917	0.911172			0.0627833			62.7833	0.084	0.747421
	8	Harukaze	Cd5	0.0161667			16.1667	0.0152917	1.05722			0.0729			72.9	0.084	0.867857
Replication	9	Harukaze	Cd10	0.0105	0.0122583	0.000903735	10.5	0.0152917	0.686649	0.801635	0.0590998	0.0573167	0.0633556	0.00364128	57.3167	0.084	0.682341	0.754233	0.0433486
	9	Harukaze	Cd10	0.0135			13.5	0.0152917	0.882834			0.06285			62.85	0.084	0.748214
	9	Harukaze	Cd10	0.012775			12.775	0.0152917	0.835422			0.0699			69.9	0.084	0.832143
Replication	10	Harukaze	Cd25	0.00833333	0.00969444	0.000701079	8.33333	0.0152917	0.544959	0.633969	0.0458472	0.0491	0.0550611	0.00373837	49.1	0.084	0.584524	0.655489	0.0445044
	10	Harukaze	Cd25	0.0100833			10.0833	0.0152917	0.659401			0.06195			61.95	0.084	0.7375
	10	Harukaze	Cd25	0.0106667			10.6667	0.0152917	0.697548			0.0541333			54.1333	0.084	0.644444
Replication	11	Harukaze	Cd50	0.0045	0.00545833	0.000578852	4.5	0.0152917	0.294278	0.356948	0.0378541	0.02925	0.0352	0.00362089	29.25	0.084	0.348214	0.419048	0.0431058
	11	Harukaze	Cd50	0.0065			6.5	0.0152917	0.425068			0.0346			34.6	0.084	0.411905
	11	Harukaze	Cd50	0.005375			5.375	0.0152917	0.351499			0.04175			41.75	0.084	0.497024
Replication	12	Harukaze	Cd100	0.00299	0.00322	0.000125033	2.99	0.0152917	0.195531	0.210572	0.00817657	0.0284125	0.02955	0.00143463	28.4125	0.084	0.338244	0.351786	0.017079
	12	Harukaze	Cd100	0.00325			3.25	0.0152917	0.212534			0.0324			32.4	0.084	0.385714
	12	Harukaze	Cd100	0.00342			3.42	0.0152917	0.223651			0.0278375			27.8375	0.084	0.331399
			AV average value
			Ck,Cd concentration 0 µM
			Cd5,Cd concentration 5µM
			Cd10,Cd concentration 10µM
			Cd25,Cd concentration 25µM
			Cd50,Cd concentration 5µM
			Cd100,Cd concentration 100µM
			TI,tolerance index

## Sheet: root shoot ratio
	treatment No.	cultivar	treatment	root dry weight (mg/plant)	shoot dry eight (mg/plant)	CK(AV)	root/shoot	AV(root/shoot)	MSE
Replicates	1	IdyII	CK	18.2833	103.333	0.123978	0.176935	0.180957	0.0117693
	1	IdyII	CK	21.5167	132.1	0.123978	0.162882
	1	IdyII	CK	27.7167	136.5	0.123978	0.203053
Replicates	2	IdyII	Cd5	18.8667	139.8	0.123978	0.134955	0.19394	0.0309626
	2	IdyII	Cd5	25.3667	122.483	0.123978	0.207103
	2	IdyII	Cd5	23.5625	98.275	0.123978	0.239761
Replicates	3	IdyII	Cd10	23.8333	122.867	0.123978	0.193977	0.189841	0.00518422
	3	IdyII	Cd10	16.85	85.9667	0.123978	0.196006
	3	IdyII	Cd10	23.8667	132.933	0.123978	0.179539
Replicates	4	IdyII	Cd25	19.7	78.5	0.123978	0.250955	0.178918	0.0363229
	4	IdyII	Cd25	16.2	120.2	0.123978	0.134775
	4	IdyII	Cd25	16.7333	110.8	0.123978	0.151023
Replicates	5	IdyII	Cd50	16.3667	97.1	0.123978	0.168555	0.16481	0.00250063
	5	IdyII	Cd50	12.35	74.4833	0.123978	0.165809
	5	IdyII	Cd50	11.1833	69.8667	0.123978	0.160067
Replicates	6	IdyII	Cd100	10	68.3833	0.123978	0.146234	0.119761	0.013601
	6	IdyII	Cd100	10.4833	93.65	0.123978	0.111942
	6	IdyII	Cd100	7.3	72.2	0.123978	0.101108
Replicates	7	Harukaze	CK	14.6	84	0.084	0.17381	0.184753	0.0231784
	7	Harukaze	CK	14.025	92.75	0.084	0.151213
	7	Harukaze	CK	17.25	75.25	0.084	0.229236
Replicates	8	Harukaze	Cd5	13.8333	68.3	0.084	0.202538	0.21541	0.00643627
	8	Harukaze	Cd5	13.9333	62.7833	0.084	0.221927
	8	Harukaze	Cd5	16.1667	72.9	0.084	0.221765
Replicates	9	Harukaze	Cd10	10.5	57.3167	0.084	0.183193	0.193584	0.0106075
	9	Harukaze	Cd10	13.5	62.85	0.084	0.214797
	9	Harukaze	Cd10	12.775	69.9	0.084	0.182761
Replicates	10	Harukaze	Cd25	8.33333	49.1	0.084	0.169722	0.176511	0.0104614
	10	Harukaze	Cd25	10.0833	61.95	0.084	0.162766
	10	Harukaze	Cd25	10.6667	54.1333	0.084	0.197044
Replicates	11	Harukaze	Cd50	4.5	29.25	0.084	0.153846	0.156817	0.0171306
	11	Harukaze	Cd50	6.5	34.6	0.084	0.187861
	11	Harukaze	Cd50	5.375	41.75	0.084	0.128743
Replicates	12	Harukaze	Cd100	2.99	28.4125	0.084	0.105235	0.109467	0.00684402
	12	Harukaze	Cd100	3.25	32.4	0.084	0.100309
	12	Harukaze	Cd100	3.42	27.8375	0.084	0.122856
			AV average value
			Ck,Cd concentration 0 µM
			Cd5,Cd concentration 5µM
			Cd10,Cd concentration 10µM
			Cd25,Cd concentration 25µM
			Cd50,Cd concentration 5µM
			Cd100,Cd concentration 100µM
