# Supplementary material for: Comparative study of Cd uptake and tolerance of two Italian ryegrass (Lolium multiflorum) cultivars
Source: PeerJ. 2017 Oct 2;5:e3621. doi: 10.7717/peerj.3621 (PMC5628607; doi:10.7717/peerj.3621)
Supplement: Supplemental Information 2 — Raw data applied for Table 2. [file peerj-05-3621-s002.xls]

## Sheet: inhibition rate and Cd treatmen
	treatment No.	cultivar	Cd treatments(µM)	root TIs	AV		Shoot Tls	Av
	1	IdyII	CK	0.812392	1		0.833483	1
	1	IdyII	CK	0.95606			1.06551
	1	IdyII	CK	1.23155			1.101
Replicates	2	IdyII	Cd5	0.838312	1.00413		1.12762	0.969417
	2	IdyII	Cd5	1.12713			0.987946
	2	IdyII	Cd5	1.04696			0.792682
Replicates	3	IdyII	Cd10	1.059	0.95606		0.991038	0.918892
	3	IdyII	Cd10	0.748704			0.693404
	3	IdyII	Cd10	1.06048			1.07224
Replicates	4	IdyII	Cd25	0.875339	0.779561		0.633178	0.832138
	4	IdyII	Cd25	0.719822			0.969529
	4	IdyII	Cd25	0.74352			0.893709
Replicates	5	IdyII	Cd50	0.727228	0.590965		0.783205	0.649175
	5	IdyII	Cd50	0.548753			0.60078
	5	IdyII	Cd50	0.496914			0.563542
Replicates	6	IdyII	Cd100	0.444335	0.411503		0.551577	0.629772
	6	IdyII	Cd100	0.465811			0.755377
	6	IdyII	Cd100	0.324364			0.582362
Replicates	7	Harukaze	CK	0.954768	1		1	1
	7	Harukaze	CK	0.917166			1.10417
	7	Harukaze	CK	1.12807			0.895833
Replicates	8	Harukaze	Cd5	0.904632	0.957675		0.813095	0.809458
	8	Harukaze	Cd5	0.911172			0.747421
	8	Harukaze	Cd5	1.05722			0.867857
Replicates	9	Harukaze	Cd10	0.686649	0.801635		0.682341	0.754233
	9	Harukaze	Cd10	0.882834			0.748214
	9	Harukaze	Cd10	0.835422			0.832143
Replicates	10	Harukaze	Cd25	0.544959	0.633969		0.584524	0.655489
	10	Harukaze	Cd25	0.659401			0.7375
	10	Harukaze	Cd25	0.697548			0.644444
Replicates	11	Harukaze	Cd50	0.294278	0.356948		0.348214	0.419048
	11	Harukaze	Cd50	0.425068			0.411905
	11	Harukaze	Cd50	0.351499			0.497024
Replicates	12	Harukaze	Cd100	0.195531	0.210572		0.338244	0.351786
	12	Harukaze	Cd100	0.212534			0.385714
	12	Harukaze	Cd100	0.223651			0.331399
		cultivar	Cd treatments(µM)	root TI		root inhibition		cultivar	Cd treatments(µm)	root TI		root inhibition
		IdyII	0	1	100	0		IdyII	0	1	100	0
		IdyII	5	1.00413	100.413	-0.413478		IdyII	5	0.957675	95.7675	4.23252
		IdyII	10	0.95606	95.606	4.39398		IdyII	10	0.801635	80.1635	19.8365
		IdyII	25	0.779561	77.9561	22.0439		IdyII	25	0.633969	63.3969	36.6031
		IdyII	50	0.590965	59.0965	40.9035		IdyII	50	0.356948	35.6948	64.3052
		IdyII	100	0.411503	41.1503	58.8497		IdyII	100	0.210572	21.0572	78.9428
		cultivar	Cd treatments(µM)	root biomass inhibition rate %				cultivar	Cd treatments(µm)	root biomass inhibition rate %
		IdyII	0	0				Harukaze	0	0
		IdyII	5	-0.413478				Harukaze	5	4.23252
		IdyII	10	4.39398				Harukaze	10	19.8365
		IdyII	25	22.0439				Harukaze	25	36.6031
		IdyII	50	40.9035				Harukaze	50	64.3052
		IdyII	100	58.8497				Harukaze	100	78.9428
			AV average value
			Ck,Cd concentration 0 µM
			Cd5,Cd concentration 5µM
			Cd10,Cd concentration 10µM
			Cd25,Cd concentration 25µM
			Cd50,Cd concentration 5µM
			Cd100,Cd concentration 100µM
			TI,tolerance index
		cultivar	Cd treatments(µM)	Shoot TIs		root biomass inhibition rate %		cultivar	cultivar	Cd treatments(µM)	Shoot TIs		shoot biomass inhibition rate %
		IdyII	0	1	100	0		Harukaze	Harukaze	0	1	100	0
		IdyII	5	0.969417	96.9417	3.05834		Harukaze	Harukaze	5	0.809458	80.9458	19.0542
		IdyII	10	0.918892	91.8892	8.11077		Harukaze	Harukaze	10	0.754233	75.4233	24.5767
		IdyII	25	0.832138	83.2138	16.7862		Harukaze	Harukaze	25	0.655489	65.5489	34.4511
		IdyII	50	0.649175	64.9175	35.0825		Harukaze	Harukaze	50	0.419048	41.9048	58.0952
		IdyII	100	0.629772	62.9772	37.0228		Harukaze	Harukaze	100	0.351786	35.1786	64.8214
	cultivar	Cd treatments(µM)	shoot biomass inhibition rate %					cultivar	Cd treatments(µM)	shoot biomass inhibition rate %
	IdyII	0	0					Harukaze	0	0
	IdyII	5	3.05834					Harukaze	5	19.0542
	IdyII	10	8.11077					Harukaze	10	24.5767
	IdyII	25	16.7862					Harukaze	25	34.4511
	IdyII	50	35.0825					Harukaze	50	58.0952
	IdyII	100	37.0228					Harukaze	100	64.8214
		Ck,Cd concentration 0 µM
		Cd5,Cd concentration 5µM
		Cd10,Cd concentration 10µM
		Cd25,Cd concentration 25µM
		Cd50,Cd concentration 5µM
		Cd100,Cd concentration 100µM
		AV,AVER
		average value
