# Supplementary material for: Comparative study of Cd uptake and tolerance of two Italian ryegrass (Lolium multiflorum) cultivars
Source: PeerJ. 2017 Oct 2;5:e3621. doi: 10.7717/peerj.3621 (PMC5628607; doi:10.7717/peerj.3621)
Supplement: Supplemental Information 7 — Raw data applied for data analyses of MDA and NPT and preparation for Figs. 4 and 5. [file peerj-05-3621-s007.xls]

## Sheet: MDA
No	cultivar	replicates	treatment	A532	A600	root sample weight（g)
1	IdyII	1	CK	0.169	0.083	0.303
2	IdyII	2	CK	0.252	0.116	0.3
3	IdyII	3	CK	0.193	0.127	0.297
4	IdyII	1	Cd5	0.283	0.17	0.302
5	IdyII	2	Cd5	0.299	0.13	0.299
6	IdyII	3	Cd5	0.268	0.137	0.309
7	IdyII	1	Cd10	0.349	0.16	0.298
8	IdyII	2	Cd10	0.364	0.166	0.299
9	IdyII	3	Cd10	0.405	0.136	0.304
10	IdyII	1	Cd25	0.45	0.167	0.306
11	IdyII	2	Cd25	0.312	0.143	0.299
12	IdyII	3	Cd25	0.411	0.165	0.3
13	IdyII	1	Cd50	0.419	0.131	0.283
14	IdyII	2	Cd50	0.376	0.12	0.309
15	IdyII	3	Cd50	0.257	0.086	0.246
16	IdyII	1	Cd100	0.663	0.185	0.304
17	IdyII	2	Cd100	0.436	0.123	0.298
18	IdyII	3	Cd100	0.596	0.178	0.368
1	Harukaze	1	CK	0.197	0.086	0.302
2	Harukaze	2	CK	0.151	0.067	0.302
3	Harukaze	3	CK	0.168	0.078	0.326
4	Harukaze	1	Cd5	0.206	0.107	0.318
5	Harukaze	2	Cd5	0.387	0.166	0.3
6	Harukaze	3	Cd5	0.662	0.554	0.294
7	Harukaze	1	Cd10	0.302	0.145	0.272
8	Harukaze	2	Cd10	0.363	0.157	0.246
9	Harukaze	3	Cd10	0.472	0.156	0.335
10	Harukaze	1	Cd25	0.418	0.127	0.2
11	Harukaze	2	Cd25	0.285	0.183	0.195
12	Harukaze	3	Cd25	0.303	0.1	0.162
13	Harukaze	1	Cd50	0.769	0.227	0.295
14	Harukaze	2	Cd50	0.643	0.223	0.234
15	Harukaze	3	Cd50	0.542	0.19	0.227
16	Harukaze	1	Cd100	0.654	0.248	0.173
17	Harukaze	2	Cd100	0.519	0.29	0.142
18	Harukaze	3	Cd100	0.647	0.247	0.155
No.	cultivar	replicates	treatment	A532	A600	shoot sample weight（g)
1	IdyII	1	CK	0.269	0.129	0.303
2	IdyII	2	CK	0.452	0.089	0.295
3	IdyII	3	CK	0.348	0.168	0.299
4	IdyII	1	Cd5	0.398	0.188	0.301
5	IdyII	2	Cd5	0.394	0.188	0.302
6	IdyII	3	Cd5	0.531	0.202	0.306
7	IdyII	1	Cd10	0.896	0.265	0.301
8	IdyII	2	Cd10	0.62	0.215	0.3
9	IdyII	3	Cd10	0.456	0.195	0.299
10	IdyII	1	Cd25	0.872	0.245	0.302
11	IdyII	2	Cd25	0.52	0.178	0.298
12	IdyII	3	Cd25	0.672	0.222	0.308
13	IdyII	1	Cd50	1.225	0.264	0.305
14	IdyII	2	Cd50	0.971	0.254	0.3
15	IdyII	3	Cd50	0.96	0.254	0.3
16	IdyII	1	Cd100	3.142	0.511	0.392
17	IdyII	2	Cd100	2.897	0.459	0.332
18	IdyII	3	Cd100	2.761	0.42	0.35
1	Harukaze	1	CK	0.439	0.129	0.377
2	Harukaze	2	CK	0.472	0.144	0.367
3	Harukaze	3	CK	0.409	0.122	0.35
4	Harukaze	1	Cd5	0.455	0.188	0.32
5	Harukaze	2	Cd5	0.649	0.199	0.352
6	Harukaze	3	Cd5	0.322	0.143	0.296
7	Harukaze	1	Cd10	0.543	0.204	0.29
8	Harukaze	2	Cd10	0.649	0.233	0.34
9	Harukaze	3	Cd10	0.66	0.176	0.326
10	Harukaze	1	Cd25	2.317	0.532	0.368
11	Harukaze	2	Cd25	1.172	0.319	0.343
12	Harukaze	3	Cd25	1.07	0.236	0.347
13	Harukaze	1	Cd50	3.441	0.539	0.37
14	Harukaze	2	Cd50	1.787	0.401	0.387
15	Harukaze	3	Cd50	1.744	0.405	0.348
16	Harukaze	1	Cd100	3.181	0.525	0.332
17	Harukaze	2	Cd100	4.023	0.76	0.37
18	Harukaze	3	Cd100	4.323	0.883	0.384
	Ck,Cd concentration 0 µM
	Cd5,Cd concentration 5µM
	Cd10,Cd concentration 10µM
	Cd25,Cd concentration 25µM
	Cd50,Cd concentration 5µM
	Cd100,Cd concentration 100µM

## Sheet: NPT
No	cultivar	replication	treatment	root sample weight（g)	A412	NPT concentration(µg/ml)
1	IdyII	1	CK	0.329	0.0245018	5.626
2	IdyII	2	CK	0.305	0.0239901	5.507
3	IdyII	3	CK	0.313	0.0267765	6.155
4	IdyII	1	Cd5	0.353	0.059736	13.82
5	IdyII	2	Cd5	0.372	0.15944	37.007
6	IdyII	3	Cd5	0.332	0.141488	32.832
7	IdyII	1	Cd10	0.304	0.220178	51.132
8	IdyII	2	Cd10	0.307	0.226692	52.647
9	IdyII	3	Cd10	0.304	0.119579	27.737
10	IdyII	1	Cd25	0.301	0.20895	48.521
11	IdyII	2	Cd25	0.313	0.125221	29.049
12	IdyII	3	Cd25	0.27	0.219266	50.92
13	IdyII	1	Cd50	0.305	0.441198	102.532
14	IdyII	2	Cd50	0.302	0.341296	79.299
15	IdyII	3	Cd50	0.294	0.310211	72.07
16	IdyII	1	Cd100	0.299	0.241428	56.074
17	IdyII	2	Cd100	0.284	0.331173	76.945
18	IdyII	3	Cd100	0.3	0.315195	73.229
34	Harukaze	1	CK	0.347	0.0214445	4.915
35	Harukaze	2	CK	0.319	0.0184345	4.215
36	Harukaze	3	CK	0.316	0.0188086	4.302
19	Harukaze	1	Cd5	0.313	0.0445957	10.299
20	Harukaze	2	Cd5	0.311	0.112721	26.142
21	Harukaze	3	Cd5	0.303	0.0938651	21.757
22	Harukaze	1	Cd10	0.313	0.122168	28.339
23	Harukaze	2	Cd10	0.313	0.0528947	12.229
24	Harukaze	3	Cd10	0.255	0.0711181	16.467
25	Harukaze	1	Cd25	0.203	0.0577881	13.367
26	Harukaze	2	Cd25	0.188	0.0409579	9.453
27	Harukaze	3	Cd25	0.271	0.0785227	18.189
28	Harukaze	1	Cd50	0.202	0.0556338	12.866
29	Harukaze	2	Cd50	0.143	0.0410783	9.481
30	Harukaze	3	Cd50	0.157	0.0437873	10.111
31	Harukaze	1	Cd100	0.163	0.0533591	12.337
32	Harukaze	2	Cd100	0.202	0.101158	23.453
33	Harukaze	3	Cd100	0.113	0.0347143	8.001
No	cultivar	replication	treatment	shoot sample weight（g)	A412	NPT concentration(µg/ml)
1	IdyII	1	CK	0.587	0.030926	7.12
2	IdyII	2	CK	0.566	0.0334415	7.705
3	IdyII	3	CK	0.503	0.038279	8.83
4	IdyII	1	Cd5	0.5	0.086826	20.12
5	IdyII	2	Cd5	0.502	0.0872904	20.228
6	IdyII	3	Cd5	0.502	0.0843879	19.553
7	IdyII	1	Cd10	0.509	0.073453	17.01
8	IdyII	2	Cd10	0.498	0.0815843	18.901
9	IdyII	3	Cd10	0.502	0.0874409	20.263
10	IdyII	1	Cd25	0.503	0.171317	39.769
11	IdyII	2	Cd25	0.502	0.140812	32.675
12	IdyII	3	Cd25	0.499	0.18165	42.172
13	IdyII	1	Cd50	0.506	0.145904	33.859
14	IdyII	2	Cd50	0.513	0.197194	45.787
15	IdyII	3	Cd50	0.471	0.224357	52.104
16	IdyII	1	Cd100	0.522	0.196416	45.606
17	IdyII	2	Cd100	0.51	0.272547	63.311
18	IdyII	3	Cd100	0.51	0.206955	48.057
34	Harukaze	1	CK	0.502	0.0307583	7.081
35	Harukaze	2	CK	0.514	0.0420071	9.697
36	Harukaze	3	CK	0.512	0.0411084	9.488
19	Harukaze	1	Cd5	0.506	0.0650594	15.058
20	Harukaze	2	Cd5	0.515	0.0468962	10.834
21	Harukaze	3	Cd5	0.529	0.0799546	18.522
22	Harukaze	1	Cd10	0.522	0.0836311	19.377
23	Harukaze	2	Cd10	0.51	0.0661258	15.306
24	Harukaze	3	Cd10	0.514	0.0496009	11.463
25	Harukaze	1	Cd25	0.521	0.0939468	21.776
26	Harukaze	2	Cd25	0.511	0.122628	28.446
27	Harukaze	3	Cd25	0.505	0.0918269	21.283
28	Harukaze	1	Cd50	0.514	0.128256	29.755
29	Harukaze	2	Cd50	0.508	0.103781	24.063
30	Harukaze	3	Cd50	0.34	0.0968708	22.456
31	Harukaze	1	Cd100	0.511	0.139961	32.477
32	Harukaze	2	Cd100	0.512	0.16976	39.407
33	Harukaze	3	Cd100	0.511	0.155338	36.053
	Ck,Cd concentration 0 µM
	Cd5,Cd concentration 5µM
	Cd10,Cd concentration 10µM
	Cd25,Cd concentration 25µM
	Cd50,Cd concentration 5µM
	Cd100,Cd concentration 100µM
		The picture is a standard curve of NPT
			Conc.(µg/ ml)	A412
			0	0.009
			20	0.027
			20	0.0086
			40	0.179
			60	0.267
			80	0.34
			100	0.428
